# Supplementary material for: LightCue: An Innovative Far-Red Light Emitter for Locally Modifying the Spectral Cue in Outdoor Conditions with Global Consequences on Plant Architecture
Source: Plants (Basel). 2021 Nov 17;10(11):2483. doi: 10.3390/plants10112483 (PMC8625856; doi:10.3390/plants10112483)
Supplement: Supplementary file 1 [file plants-10-02483-s001.zip]

Archive with 1 entries (1 files):
- plants-1456553-supplementary.pdf
